# Supplementary material for: Demographic and Epidemiological Contributions to Recent Trends in Cancer Incidence in Hong Kong
Source: Cancers (Basel). 2021 Nov 16;13(22):5727. doi: 10.3390/cancers13225727 (PMC8616530; doi:10.3390/cancers13225727)
Supplement: Supplementary file 1 [file cancers-13-05727-s001.zip]

Archive with 3 entries (3 files):
- cancers-1428664-supplementary.pdf
- Supplementary information S1.pdf
- Supplementary information S2.pdf
